# Supplementary material for: Hemagglutinin Antibodies in the Polish Population during the 2019/2020 Epidemic Season
Source: Viruses. 2023 Mar 16;15(3):760. doi: 10.3390/v15030760 (PMC10052160; doi:10.3390/v15030760)
Supplement: Supplementary file 1 [file viruses-15-00760-s001.zip]

Archive with 1 entries (1 files):
- viruses-2218590-supplementary.png
